# Supplementary material for: Multilocus sequence typing analysis of Candida africana from vulvovaginal candidiasis
Source: BMC Infect Dis. 2019 May 22;19:461. doi: 10.1186/s12879-019-4071-7 (PMC6532261; doi:10.1186/s12879-019-4071-7)
Supplement: Supplementary file 2 — Table S2. Details of MLST diploid sequence types for 43 C. africana strains. (XLSX 14 kb) [file 12879_2019_4071_MOESM2_ESM.xlsx]

## Sheet: Sheet1
Strain No.	Country	Site	AAT1a	ACC1	ADP1	MPIb	SYA1	VPS13	ZWF1b	DST	References
5334	China	vagina	33	7	32	26	2	61	48	182	This study
5006	China	vagina	33	7	32	26	2	61	48	182	This study
8350	China	vagina	33	7	32	26	2	61	48	182	This study
8367	China	vagina	33	7	32	26	2	61	48	182	This study
8840	China	vagina	33	7	32	26	2	61	48	182	This study
9065	China	vagina	33	7	32	26	2	61	48	182	This study
8399	China	vagina	33	7	32	26	2	61	48	182	This study
F541	China	vagina	33	7	32	26	2	61	48	182	This study
F584	China	vagina	33	7	32	26	2	61	48	182	This study
T228	China	vagina	33	7	32	26	2	61	48	182	This study
P27	China	vagina	33	7	32	26	2	61	48	182	This study
PB085	China	vagina	33	7	32	26	2	61	48	182	This study
PD191	China	vagina	33	7	32	26	2	61	48	182	This study
PD270	China	vagina	33	7	32	26	2	61	48	182	This study
DELF29	Italy	vagina	33	7	32	26	2	61	48	182	Chowdhary,2017
CAF2	Italy	vagina	33	7	32	26	2	61	48	182	Chowdhary,2017
CBS11016	Italy	vagina	33	7	32	26	2	61	48	182	Chowdhary,2017
Upv/ehu97135	Spain	vagina	33	7	32	26	2	61	48	182	Chowdhary,2017
A1622/1993	Angola	vagina	33	7	32	26	2	61	48	182	Chowdhary,2017
A1605/1993	Angola	vagina	33	7	32	26	2	61	48	182	Chowdhary,2017
M1653/93	Madagascar	vagina	33	7	32	26	2	61	48	182	Chowdhary,2017
M8684/93	Madagascar	vagina	33	7	32	26	2	61	48	182	Chowdhary,2017
IFRC720	Iran	vagina	33	7	32	26	2	61	48	182	Chowdhary,2017
IFRC707	Iran	vagina	33	7	32	26	2	61	48	182	Chowdhary,2017
IFRC708	Iran	vagina	33	7	32	26	2	61	48	182	Chowdhary,2017
XH 520	China	glans penis or foresk	33	7	32	26	2	61	48	182	Hu,2015
AM 2003/0025	England	vagina	33	7	32	26	2	61	48	182	Odds,2007
P1234	South Africa	vagina	33	7	32	26	2	61	48	182	Odds,2007
P2241	South Africa	vagina	33	7	32	26	2	61	48	182	Odds,2007
P2243	South Africa	vagina	33	7	32	26	2	61	48	182	Odds,2007
P2245	South Africa	vagina	33	7	32	26	2	61	48	182	Odds,2007
P2252	South Africa	vagina	33	7	32	26	2	61	48	182	Odds,2007
P2257	South Africa	vagina	33	7	32	26	2	61	48	182	Odds,2007
P2258	South Africa	vagina	33	7	32	26	2	61	48	182	Odds,2007
P2271	South Africa	vagina	33	7	32	26	2	61	48	182	Odds,2007
P2272	South Africa	vagina	33	7	32	26	2	61	48	182	Odds,2007
AM2003/0032	England	vagina	33	7	32	26	2	61	48	182	Odds,2007
AM2006/0106	Chile	blood	33	7	32	26	2	61	48	182	Odds,2007
MYA-2669	Germany	penis	33	7	32	26	2	61	48	182	Odds,2007
182–1	South Korea	Rectal swab	33	7	32	26	2	61	48	182	Song,2014
182–2	South Korea	Urine	33	7	32	26	2	61	48	182	Song,2014
182–3	South Korea	Blood	33	7	32	26	2	61	48	182	Song,2014
2264	China	vagina	33	7	32	43	2	61	48	782	This study
2286	China	vagina	33	7	32	43	2	61	48	782	This study
2313	China	vagina	33	7	32	43	2	61	48	782	This study
8513	China	vagina	33	7	32	43	2	61	48	782	This study
PA082	China	vagina	33	7	32	43	2	61	48	782	This study
PA097	China	vagina	33	7	32	43	2	61	48	782	This study
5078	China	vagina	33	7	32	43	2	61	48	782	This study
8534	China	vagina	33	7	32	43	2	61	48	782	This study
8635	China	vagina	33	7	32	43	2	61	48	782	This study
E025	China	vagina	33	7	32	43	2	61	48	782	This study
E373	China	vagina	33	7	32	43	2	61	48	782	This study
F379	China	vagina	33	7	32	43	2	61	48	782	This study
F483	China	vagina	33	7	32	43	2	61	48	782	This study
F486	China	vagina	33	7	32	43	2	61	48	782	This study
F534	China	vagina	33	7	32	43	2	61	48	782	This study
F616	China	vagina	33	7	32	43	2	61	48	782	This study
F678	China	vagina	33	7	32	43	2	61	48	782	This study
F697	China	vagina	33	7	32	43	2	61	48	782	This study
F728	China	vagina	33	7	32	43	2	61	48	782	This study
PC065	China	vagina	33	7	32	43	2	61	48	782	This study
T037	China	vagina	33	7	32	43	2	61	48	782	This study
T486	China	vagina	33	7	32	43	2	61	48	782	This study
XH 874	China	glans penis or foreskin	33	7	32	43	2	61	48	782	Hu,2015
XH 644	China	glans penis or foresk	33	7	32	43	2	61	48	782	Hu,2015
XH 824	China	glans penis or foresk	33	7	32	43	2	61	48	782	Hu,2015
XH455	China	glans penis or foresk	33	7	32	43	2	61	48	782	Hu,2015
JIMS500002	Japanese	vagina	33	7	32	43	2	61	48	782	Odds,2007
VPCI 301/P/13	India	vagina	33	7	32	135	2	61	48	2191	Hu,2015;Chowdhary,2017
VPCI 84/P/13	India	vagina	33	7	32	135	2	61	48	2191	Hu,2015;Chowdhary,2017
VPCI 891/P/12	India	vagina	33	7	32	133	2	61	48	3057	Hu,2015;Chowdhary,2017
VPCI 896/12	India	vagina	33	7	32	164	2	61	48	3058	Hu,2015;Chowdhary,2017
P156	China	vagina	33	7	32	26	2	58	48	3142	This study
8725-2	China	vagina	33	7	32	26	2	58	48	3142	This study
8866	China	vagina	33	7	32	26	2	58	48	3142	This study
E538	China	vagina	33	7	32	26	2	58	48	3142	This study
Pa052	China	vagina	33	7	32	26	2	58	48	3142	This study
T287	China	vagina	33	7	32	26	2	58	48	3142	This study
T288	China	vagina	33	7	32	26	2	58	48	3142	This study
