# Supplementary material for: Multilocus sequence typing analysis of Candida africana from vulvovaginal candidiasis
Source: BMC Infect Dis. 2019 May 22;19:461. doi: 10.1186/s12879-019-4071-7 (PMC6532261; doi:10.1186/s12879-019-4071-7)
Supplement: Supplementary file 3 — Table S3. Expression of the drug resistance genes in C. africana and C. albicans SC5314 and ATCC90028. (XLSX 12 kb) [file 12879_2019_4071_MOESM3_ESM.xlsx]

## Sheet: Sheet1
SAMPLE	ERG11	CDR1	CDR2	MDR1
PA82	4.52333	7.53667	7.94333	10.3933
PA52	5.05333	7.83333	7.81	9.75667
PA97	4.98	7.81667	8.86333	9.63
P27	4.03333	7.34667	8.43667	9.91333
PB85	5.03333	7.50333	8.26667	9.9
PD270	4.12667	7.80667	9.12333	9.83667
P156	4.58333	8.28	8.65333	9.56
PC65	4.75333	8.00667	8.50333	6.52
9065	6.11	8.32	9.02667	7.94333
E373	4.81333	7.91	8.26667	6.25667
2286	3.68	7.38333	8.58	6.52
8350	4.56667	8.73333	8.81667	6.65667
5006	5.10667	8.11333	8.8	6.81667
8866	4.46	8.78667	8.49333	6.86
5334	5.95667	8.93	8.72667	6.33
8513	5.85333	4.57	7.15333	8.23667
E025	5.11333	4.61333	6.69333	6.18333
8367	5.48667	4.68667	7.38667	8.52
2313	5.68	4.23	7.32333	7.91333
2264	5.73667	5.25333	7.83667	7.87
8840	6.17	4.81333	5.72333	8.56
PD191	5.51333	5.76	7.26	8.21
E538	4.72667	3.23333	5.79	5.02667
8635	4.65	3.13	5.80333	4.89667
F616	5.64667	3.28667	5.78	5.32
8399	5.44333	3.28	5.96667	5.25667
8725-2	5.36333	3.35667	5.11667	4.78667
8534	5.45667	2.99333	5.28	4.49667
F379	4.85	3.12	5.21333	4.57
F584	4.71667	3.29667	5.87333	5.48
F486	4.56	5.65	7.10333	6.43
F728	4.72667	4.17333	7.46333	6.53
5078	4.82667	4.78667	6.20667	6.54333
T287	5.14	4.74333	6.23667	6.23333
F678	4.81667	4.70667	6.52667	6.50333
T288	4.85	4.53667	6.38333	6.26
F483	4.42667	4.48333	6.64667	6.6
F534	4.69333	4.15667	6.42	7.01667
T228	5.09	4.82667	6.98333	6.83
F697	5.11	4.8	5.2	6.45667
T486	4.32333	5.05	6.68667	6.57
F541	5.20333	4.83333	6.17	6.52667
T37	5.28	4.9	6.88667	7.91667
ATCC1	6.04	4.14667	5.86667	8.75333
ATCC2	5.93	3.75667	5.23	8.29333
ATCC3	5.60333	3.99667	6.28667	8.37333
ATCC4	5.88	3.49	5.9	8.59667
ATCC5	5.21333	3.19667	5.53	8.64
SC1	5.16	2.58	8.59	8.73667
SC2	5.36	2.91333	8.88333	8.09667
SC3	5.39667	2.14	5.88	8.68333
SC4	5.49	2.23333	5.67333	8.98
SC5	5.44667	2.14	5.75	8.04667
