# Supplementary material for: Multilocus sequence typing analysis of Candida africana from vulvovaginal candidiasis
Source: BMC Infect Dis. 2019 May 22;19:461. doi: 10.1186/s12879-019-4071-7 (PMC6532261; doi:10.1186/s12879-019-4071-7)
Supplement: Supplementary file 4 — Table S4. Expression of the virulence genes in C. africana and C. albicans SC5314 and ATCC90028. (XLSX 21 kb) [file 12879_2019_4071_MOESM4_ESM.xlsx]

## Sheet: Sheet1
SAMPLE	SAP1	SAP2	SAP3	SAP4	SAP5	SAP6	SAP7	SAP8	SAP9	SAP10	HWP1	PLB1	PLB2	PLB3	PLB5	ALS1	ALS2	ALS3	ALS4	ALS5	ALS6	ALS7	ALS9	HXK1
PA82	5.72333	0.356667	10.6833	9.67	4.33	4.86667	6.67	8.74	-1.43667	2.29333	12.4267	7.72667	4.44667	1.11	3.72667	11.8033	1.92	3.29	0.396667	23.4	9.52	12.9433	6.74667	4.50667
PA52	5.98667	0.77	10.72	9.30333	5.34667	5.38667	6.83	8.74333	-0.96	2.58667	12.47	7.27333	4.7	1.28667	4.30333	11.7233	1.24	3.62667	-0.16	23.96	9.78333	12.1167	6.39333	5.03
PA97	5.43	0.513333	9.86	9.16333	5.12667	5.29	6.41	8.33333	-1.29	2.09	12.2533	6.96333	4.55667	1.00333	4.11333	12.01	1.98333	3.37667	0.416667	23.4533	10.0667	11.9467	7.18667	4.70333
P27	4.79667	0.843333	9.19333	8.67333	3.88333	4.14667	5.66333	6.86	-2.14	1.51667	11.2233	7.95	4.09333	0.71	3.46	10.6567	2.79667	2.73	1.23333	23.4267	9.44667	12.27	6.20333	4.49333
PB85	6.39	-0.363333	10.6033	9.33333	5.58	5.83	6.8	8.93	-0.66	2.90333	10.68	6.31	4.71667	1.48667	3.90333	12.0467	0.936667	3.57333	-0.47	23.8333	9.58	11.5667	6.52333	4.88333
PD270	5.69667	-0.813333	10.28	9.09667	5.14667	5.45667	6.76333	8.23	-0.956667	2.65	10.6133	6.20333	4.39	1.32667	3.82	11.8367	1.06667	3.23667	-0.306667	23.58	9.47	9.37667	6.52	4.64667
P156	5.27	0.88	9.89667	8.71	5.36	5.26667	6.43667	7.94	-0.693333	2.32667	10.8767	7.42333	4.42667	1.34333	4.08	12.06	2.08333	3.21333	0.483333	23.66	9.58667	11.9833	7.14	4.51
PC65	6.20333	0.856667	10.6933	8.56333	4.43667	5.2	6.46667	8.39667	-0.183333	3.05	11.5967	6.74667	4.26	1.47333	4.87333	10.5233	1.19333	2.37667	0.0733333	23.6433	9.36	9.20667	4.34	4.78
9065	8.33667	6.11333	7.39667	7.07	6.69667	6.56	7.28667	8.49667	-0.203333	3.93667	6.88333	7.14	6.48	2.61	4.79	1.97	-0.273333	2	-1.39667	23.1833	5.88667	11.8267	5.06	4.55
E273	5.46667	1.63333	10.0833	8.10667	2.78667	3.87333	5.89667	8.14333	-1.27667	2.18333	12.1367	7.56667	3.39333	0.366667	4.51333	10.7067	1.67667	2.15	0.723333	23.9333	9.04333	12.5567	4.41333	3.39667
2286	5.51667	1.69	9.46333	7.94667	3.45	4.29667	6.09	8.02333	-1.96	1.85333	11.63	8.60667	4.09667	-0.18	4.74333	11.1767	2.20333	2.05	1.29333	23.5333	9.52	12.3033	3.99333	4.14
8350	6.58333	0.296667	10.9467	8.79667	5.54667	5.83333	6.58	8.36	-0.603333	2.86	11.3967	6.63333	4.39333	1.2	4.86667	11.7467	1.63667	2.56333	0.753333	23.58	9.79	12.1767	4.67333	4.5
5006	6.45667	-0.346667	10.7467	8.87333	4.60667	5.15	6.54667	8.54333	-1.14333	2.59333	11.98	5.57333	4.24667	0.666667	4.85667	10.9767	2.74667	2.51667	0.24	23.8467	9.38	12.3	4.48667	4.36333
8866	7.05	1.04333	10.9533	8.80667	5.37667	5.89667	6.73333	8.28667	-0.0466667	3.44	11.8333	6.52667	4.63	0.973333	4.99333	11.7567	1.34	2.74667	0.283333	23.73	9.62	11.5767	4.81	4.71
5334	5.18333	1.20333	10.4867	7.70333	4.51667	4.76667	6.33333	7.88667	-1.12333	2.65	11.7367	7.61	4.40667	0.85	5.07667	11.6433	2.35	2.34667	1.29	23.7267	9.52	10.05	4.94	4.01667
8513	7.01667	0.18	10.1667	9.53	5.01667	5.75	6.96333	9.04333	-0.63	2.12	10.9433	7.08667	4.80667	1.75667	4.03	12.4333	0.996667	3.24	0.266667	23.6967	9.64	12.1467	4.33667	5.06333
E025	6.03667	1.42333	9.54667	8.38	3.81333	4.88667	6.04667	8.08	-0.53	1.79	9.77	6.69333	4.32667	1.39	3.48667	11.17	2.35667	2.73	0.79	22.8433	9.32333	10.1567	4.45667	4.01667
8367	7.02333	0.506667	10.4867	9.55	4.87333	5.95667	6.69333	8.78667	-0.506667	2.52	11.4867	6.16	4.80667	1.04667	4.18333	12.5333	1.40667	3.1	0.263333	22.9833	9.79667	9.69333	4.67	4.56333
2313	6.23667	1.28	9.38	8.99667	3.89333	5.04	6.53	8.27	-1.36667	1.96	11.88	7.23667	4.34	0.74	4.17	11.66	1.78333	2.62667	0.766667	23.2867	9.61	9.27667	4.4	3.80667
2264	6.46667	1.72	9.84333	8.91	4.52	5.48	6.68333	8.53667	-0.93	2.19667	11.47	6.49	4.70333	1.09667	4.00333	11.7767	1.84	2.97667	0.62	23.64	9.67333	10.0333	4.95333	4.07
8840	7.53	0.89	11.5533	9.56667	6.27667	6.99	6.96	9.94333	0.65	3.41333	10.27	8.64333	4.94	1.39333	4.78	12.72	1.31	3.45333	0.16	23.9133	9.47	11.2	5.18667	4.48333
PD191	7.59	1.96	10.9067	9.17	7.16	6.67333	6.73667	9.17333	1.00667	3.36333	9.91	8.33667	5.25667	1.72333	4.71	13.0633	0.226667	3.38333	-0.503333	23.3833	9.98667	9.83	5.00333	4.08
E538	4.01333	3.35	7.27667	7.66	2.62333	3.59	5.61	6.19667	-1.05667	1.37333	8.12667	8.49	5.20667	0.136667	4.65	11.32	2.3	2.04667	1.27333	22.5333	8.34667	9.60333	3.67	3.16667
8635	4.10333	2.78333	7.56667	8	2.48333	3.68	5.38667	6.07	-1.94667	1.48333	7.33	8.38	4.88333	-0.113333	4.42333	10.7933	2.2	1.79	1.17	22.58	7.82333	8.35	3.31333	2.97667
F616	4.33667	2.31	8.01667	8.14667	2.26	3.24	5.74333	6.61333	-1.58333	1.35333	8.28333	8.70333	4.85667	0.0433333	4.26667	11.4767	2.47	2.01333	1.45667	22.6167	7.79667	9.11667	3.68667	3.10333
8399	4.09667	2.75667	8.13667	8.08667	3.36333	4.07	5.91667	6.88	-1.79667	1.55	6.29	8.95667	4.98667	0.0533333	4.11333	11.0667	1.72333	1.89667	0.76	22.78	8.43	9.79667	3.46667	3.54667
8725-2	4.28	2.43333	7.55667	7.31	2.8	3.51	5.49	6.49	-1.66	1.57667	6.35333	8.36333	5.35	-0.0366667	4.37	11.0733	1.89667	2.18	0.943333	22.51	8.36333	9.33667	3.58	3.48
8534	3.96	3.28	7.85	7.61	2.35667	3.35333	5.63	6.42	-1.79333	1.52	7.13667	8.55667	4.94667	0.183333	4.06333	10.98	2.07	1.80333	0.983333	22.7567	7.42	9.37	3.24333	3.07333
F379	3.9	2.66667	7.26667	7.5	2.15667	2.85333	5.42	6.15	-1.73333	1.23333	7.72333	8.34	4.64667	-0.0433333	3.81667	10.5533	2.11	1.75667	0.986667	22.8467	7.2	9.24	2.98333	2.48333
F584	3.92	3.41667	7.34333	7.77	2.82667	3.11	5.60333	6.13	-1.34	1.28	7.12	8.1	4.64	0.45	3.96	10.38	1.38667	1.93	0.5	22.98	7.75	9.09667	2.64	2.48
F486	6.41	2.89	11.63	10.0633	5.48333	6.22333	7.15667	9.05667	0.37	2.31	10.8733	8.43667	5.59667	1.52333	5.38333	11.7067	1.08667	3.31667	-0.0566667	24.7233	8.94333	8.59	5.99333	4.57
F728	7.00667	3.80667	8.47	8.87333	5.93	6.57667	7.75333	8.34333	-0.216667	2.48667	3.82667	7.3	6.1	1.72	4.63667	2.82	2.31667	1.34667	1.02667	24.6567	8.18667	6.74667	6.38667	3.8
5078	6.23333	1.72	11.3833	10.0333	5.28333	6.17	7.04333	8.92333	-0.393333	2.04333	7.36	7.89667	5.29	1.52667	4.32667	11.7467	1.02667	2.63333	-0.156667	24.35	9.00333	9.28667	6.02	4.6
T287	5.80333	1.99333	11.1167	9.50333	4.51	5.43333	7.08333	8.84	-0.36	2.06	6.06667	7.90667	5.51667	0.98	4.39	11.4133	1.38667	2.49	0.316667	24.2267	8.7	7.47	5.62667	4.49333
F678	6.12333	2.11333	11.13	10.3	5.15667	6.11333	7.20667	9.21667	-0.48	2.13333	11.0367	8.3	5.54333	1.17333	4.25667	11.2933	0.953333	2.77333	-0.0166667	24.27	8.56	7.96333	5.37333	4.45667
T288	5.94	2.32333	11.02	9.68667	4.85333	5.72333	6.98667	8.49333	-0.56	1.98	10.0467	8.09333	5.50667	0.883333	4.79333	11.1867	0.776667	2.77667	-0.413333	24.13	8.74667	7.83	5.17	4.49333
F483	5.79333	3.21	10.7967	9.55333	5.12333	5.65667	7.18667	8.82333	-0.5	2.17	12.4567	10.75	5.54667	1.03	4.89667	13.9333	1.25	2.34667	0.856667	24.6367	9.06333	8.31333	5.93	4.41333
F534	5.40333	1.33	10.2233	9.58333	4.92	5.65333	7.22333	8.59333	-1.24667	2.24333	6.65333	9.41	5.53	0.756667	4.37667	13.4567	0.593333	1.89667	-0.0666667	24.6233	9.02	8.78667	5.84	4.43667
T228	6.35333	0.456667	11.5567	10.27	6.5	6.90333	7.42667	9.55333	-0.156667	3.28	11.9367	8.12	5.72333	1.60333	5.06667	14.1533	-0.43	2.77333	-0.636667	25.1833	9.21	8.24667	6.12333	4.88
F697	5.96667	3.65	11.35	9.81333	4.04333	5.14667	7.82667	10	0.0566667	2.97	10.4033	9.84667	5.62	1.53667	4.57	13.88	2.14	2.67333	1.37	25.37	9.16333	9.46	6.07333	4.79333
T486	6.43667	1.04667	10.83	6.72	5.62	6.16333	7.45	8.76667	0.163333	2.46333	12.2367	7.86333	5.60333	1.58667	4.83667	14.27	0.493333	2.7	-0.306667	24.5767	9.26	8.52333	6.42	4.79
F541	6.07333	2.83333	10.7267	9.14	4.49333	5.68667	7.05333	8.52333	-0.82	2.25333	7.97667	8.85	5.72667	0.986667	4.53667	13.4367	0.773333	2.09333	-0.176667	23.4567	8.78667	7.3	5.54667	4.83
T37	7.14667	2.87	12.11	10.8933	6.65	7.69667	7.97333	9.92333	0.41	2.92667	12.7133	9.66	6.05667	1.56667	5.10333	14.1367	2.52667	2.92	1.42667	24.1867	9.65	5.99667	6.53	4.94
ATCC1	5.28333	2.25667	5.12667	6.35333	5.61667	5.52333	6.23333	8.58	-1.45667	2.93667	12.63	6.72333	6.85333	1.11	3.98667	2.67	0.683333	1.46667	-1.19	2.33333	3.88667	9.06667	4.80333	1.72
ATCC2	5.73333	0.376667	4.12667	6	5.63667	5.74667	5.87333	8.34333	-1.82	2.54	11.9933	6.3	6.78	0.53	2.94667	3.25333	0.543333	1.31	-2.00333	2.87	4.28	9.94	5.53	1.47333
ATCC3	4.98	1.21333	3.70333	5.40333	4.88667	4.68	5.68	7.86333	-1.93333	2.49	11.8433	5.73	6.24667	0.916667	3.32667	2.80333	0.91	1.73333	-1.53	2.43333	3.99667	8.86333	4.96	2.29
ATCC4	5.79667	-0.43	3.32	4.90667	4.81333	4.94333	4.67333	6.08333	-0.876667	2.71333	11	5.48333	6.18	3.04333	2.63	2.57333	1.33333	1.27667	-0.766667	2.46	4.67333	9.12	5.68667	4.41
ATCC5	4.56667	2.50667	3.94333	5.48667	4.57	4.98333	5.93	7.82333	-2.25667	2.42667	11.6867	5.11333	5.93	0.31	3.26	0.653333	1.95	0.163333	-0.256667	1.64667	3.55	8.09667	5.02	4.33333
SC1	5.68	1.7	3.01667	5.99333	5.52333	5.67667	6.25667	8.47333	-1.56333	2.79333	11.98	5.29333	6.28	1.21	2.89333	2.38	1.93333	1.7	-0.36	3.27	4.92	10.68	6.25333	4.01
SC2	5.24333	1.78667	3.59667	5.82333	5.31	5.32333	5.86333	8.19667	-1.90333	2.68667	10.3167	6.25333	6.67333	0.83	3.14	2.66667	0.723333	0.886667	-0.63	2.37667	4.23	10.1033	5.38333	3.97
SC3	6.28	4.20333	6.18333	6.33667	5.22667	5.70333	7.82333	9.31667	-0.703333	3.49333	12.3033	6.82667	7.6	1.95667	3.55	1.65	3.05	2.59667	1.81333	3.58	5.02667	10.78	6.05333	5.07
SC4	6.49667	1.57	5.35667	6.67333	5.87667	5.63333	6.77	9.06333	-1.04667	3.09667	11.5733	7.43333	7.5	2.02333	3.88	3.27667	2.22	2.72333	0.243333	3.90667	5.14	11.6367	5.71333	4.48
SC5	6.28333	1.61	5.22333	6.26333	5.52	5.45	6.66	8.81667	-1.47	2.70667	10.76	7.62667	7.25333	1.76667	3.82	2.65667	1.88333	2.34667	-0.156667	3.54	4.98667	10.83	5.12	4.64
