# Supplementary material for: Multilocus sequence typing analysis of Candida africana from vulvovaginal candidiasis
Source: BMC Infect Dis. 2019 May 22;19:461. doi: 10.1186/s12879-019-4071-7 (PMC6532261; doi:10.1186/s12879-019-4071-7)
Supplement: Supplementary file 5 — Table S5. Review of C. africana in literature. (XLSX 12 kb) [file 12879_2019_4071_MOESM5_ESM.xlsx]

## Sheet: Sheet1
Author	Region	Strain reference	Strains No	Isolation site	Clinical details	Year
Tietz et al	Angola	A1598/1993;A1605/1993;A1622/1993	8	vaginal isolates		1995
Tietz et al	Angola	A1598/1993;A1605/1993;A1622/1993	3	vaginal isolates		2001
Theill et al	Argentina	LMDM678(KR704898)	1	vulvovaginalsamples	VVC	2015
Odds et al	Chile	AM2006/0106	1	blood		2007
Shan et al	China	NS	15	vaginal samples	VVC	2014
Hu et al	China	XH455;XH824;XH520;XH644;XH874	5	glans penis or foreskin swab sample	STD	2015
Felice1 et al	China	2313,2286,8513,8840,8866,8350,8367,E373,5006,5344	10	vaginal samples	VVC	2016
This study	China	NS	43	vaginal samples	VVC	2017
Tietz et al	German	B4672/1995;B4805/1995	2	perianal isolate		1995
Tietz et al	German	B744/1999(ATCC2669)	1	glans penis isolates		2001
Tietz et al	German	B95/00	1	skin isolates		2001
Felice1 et al	German	A1622	1	NS		2016
Odds et al	Germany	MYA-2669	1	penis		2007
Sharma et al	India	VPCI891/P/12;VPCI896/P/12;VPCI84/P/13;VPCI301/P/13	4	Vaginal swab		2014
Yazdanparast et al	Iran	IFRC705;IFRC706;IFRC707;IFRC708;IFRC720	5	vaginal samples	VVC	2015
Rezazadeh et al	Iran	NS	4	NS	NS	2016
Romeo et al	Italy	Caf1	1	vaginal swabs	vulvovaginitis	2008
Romeo et al	Italy	NS	27	vaginal swabs		2009
Romeo et al	Italy	NS	39	NS		2010
Felice1 et al	Italy	CBS11016	1	NS		2016
Odds et al	Japan	JIMS500002	1	vagina		2007
Tietz et al	Madagascar	M11/93;M335/93;M1587/93;M1618/93;M1634/93;M1653/93;M1654/93;M1655/93;M8684/93	21	vaginal isolates		1995
Tietz et al	Madagascar	M11/93;M335/93;M1587/93;M1618/93;M1634/93;M1653/93;M1654/93;M1655/93;M8684/93	9	vaginal isolates		2001
Nnadi et al	Nigeria	NS	2	NS	suspected vulvovaginitis	2011
Odds et al	South Africa	P1234;P2241;P2243;P2245;P2252;P2257;P2258;P2271;P2272	9	vagina		2007
Alonso-Vargas et al	Spain	AM495238	1	Vulvar and vaginal	vaginitis	2007
Felice1 et al	Spain	UPV/EHU97-135	1	NS	NS	2016
Gil-Alonso et al	Spain	UPV/EHU97-135	1	NS	NS	2016
Odds et al	UK	AM2003/0025;AM2003/0032	2	vagina		2007
Borman et al	UK	NCPF8946;	1	Genital		2013
Borman et al	UK	NCPF8947;	1	Vaginal swab		2013
Borman et al	UK	NCPF8948	1	Genital		2013
Borman et al	UK	NCPF8949	1	HVS		2013
Borman et al	UK	NCPF8950	1	HVS		2013
Borman et al	UK	NCPF8951	1	HVS		2013
Borman et al	UK	NCPF8952	1	Vaginal swab		2013
Borman et al	UK	NCPF8953	1	HVS		2013
Borman et al	UK	NCPF8954	1	HVS		2013
Borman et al	UK	NCPF8955	1	HVS		2013
Borman et al	UK	NCPF8956	1	HVS		2013
Borman et al	UK	NCPF8957	1	LVS		2013
Borman et al	UK	NCPF8958	1	HVS		2013
Borman et al	UK	Isolate F111 (dead)	1	Vaginal swab		2013
Borman et al	UK	NCPF8945;	1	HVS		2013
			HVS, high vaginal swab; LVS, low vaginal swab.
